# Supplementary material for: The Defect in Autophagy Induction by Clinical Isolates of Mycobacterium Tuberculosis Is Correlated with Poor Tuberculosis Outcomes
Source: PLoS One. 2016 Jan 27;11(1):e0147810. doi: 10.1371/journal.pone.0147810 (PMC4729487; doi:10.1371/journal.pone.0147810)
Supplement: S2 Table — (XLSX) [file pone.0147810.s002.xlsx]

## Sheet: Sheet1
Autophagosome formation	Age(y)	Gender	Tobacco	Alcohol	ESR(mm/h)	Hb(g/L)	WBC (109/L)	CO2CP(mmol/L)	Tb form	Type of cases	Radiographic extent of disease	outcome
absent	19	male	no smoking	no consumption	40	134.8	4.04	25.8	PTB alone	retrement	far-advanced	favorable
absent	24	female	smoking	consumption	90	126	3.34	20.9	PTB alone	initial treatment	far-advanced	favorable
absent	15	female	no smoking	no consumption	30	132.1	5.64	27.6	PTB alone	retrement	moderate-advanced	favorable
absent	43	female	no smoking	no consumption	19	148	5.75	25.6	PTB alone	initial treatment	far-advanced	favorable
absent	83	male	smoking	consumption	43	102.9	8.64	24	EPTB alone	retrement	moderate-advanced	unfavorable
absent	42	female	smoking	consumption	48	106	2.47	27.9	PTB alone	retrement	far-advanced	favorable
absent	20	male	smoking	no consumption	33	105	8.05	26.1	PTB alone	retrement	minimal	favorable
absent	47	male	no smoking	no consumption	75	147	4.21	24	PTB alone	retrement	far-advanced	favorable
absent	74	male	no smoking	no consumption	47	132	4.07	24.1	PTB+EPTB	retrement	moderate-advanced	unfavorable
absent	34	female	smoking	consumption	40	131	7.95	23.2	PTB alone	retrement	far-advanced	favorable
absent	51	male	no smoking	no consumption	90	149	11.48	31	PTB alone	retrement	moderate-advanced	unfavorable
absent	46	female	smoking	consumption	30	121.9	13.76	27.2	PTB alone	initial treatment	far-advanced	unfavorable
absent	56	male	no smoking	no consumption	30	138	8.81	19.9	PTB+EPTB	retrement	far-advanced	unfavorable
absent	58	female	smoking	no consumption	31	145	5.08	22	PTB alone	initial treatment	far-advanced	favorable
absent	17	male	smoking	no consumption	43	143	9.1	26.6	PTB alone	retrement	moderate-advanced	favorable
absent	42	female	smoking	consumption	48	130	9.56	27.5	PTB alone	retrement	far-advanced	unfavorable
absent	19	male	smoking	no consumption	33	136	5.28	25.1	PTB+EPTB	retrement	moderate-advanced	favorable
absent	15	female	no smoking	consumption	75	156	6.76	31.5	PTB alone	initial treatment	far-advanced	favorable
absent	61	male	smoking	no consumption	45	131	8.97	26.7	PTB alone	retrement	far-advanced	unfavorable
absent	47	male	smoking	consumption	40	135	9.62	23.1	PTB+EPTB	initial treatment	far-advanced	unfavorable
absent	60	male	smoking	consumption	40	157.2	5.92	29.6	PTB alone	retrement	moderate-advanced	favorable
absent	46	female	no smoking	no consumption	90	131	6.29	19.8	PTB+EPTB	retrement	minimal	unfavorable
absent	47	female	no smoking	consumption	30	143	9.51	27.3	PTB+EPTB	initial treatment	far-advanced	unfavorable
absent	75	female	smoking	consumption	47	137	7.03	26.4	PTB alone	retrement	far-advanced	favorable
absent	62	female	smoking	no consumption	23	121.1	5.96	19.1	PTB alone	retrement	far-advanced	unfavorable
absent	25	male	smoking	no consumption	55	109	5.4	26.6	PTB alone	initial treatment	far-advanced	favorable
absent	58	female	no smoking	no consumption	28	125	3.61	25.1	PTB alone	retrement	moderate-advanced	unfavorable
absent	35	male	smoking	consumption	93	139	6.58	18.5	PTB alone	retrement	far-advanced	favorable
absent	24	male	no smoking	consumption	51	105	9.84	21	PTB alone	retrement	far-advanced	favorable
absent	33	female	no smoking	consumption	27	103	9.66	30.5	PTB+EPTB	retrement	minimal	unfavorable
absent	36	female	smoking	no consumption	36	131	10.13	25.4	PTB alone	retrement	far-advanced	unfavorable
absent	39	female	no smoking	no consumption	50	129	8.25	23.4	PTB+EPTB	retrement	far-advanced	favorable
absent	31	female	smoking	consumption	48	108.1	5.6	27.1	PTB alone	retrement	moderate-advanced	favorable
absent	29	male	no smoking	consumption	52	139	3.16	25.8	PTB alone	initial treatment	moderate-advanced	favorable
absent	69	female	smoking	consumption	43	139	7.94	24.9	PTB alone	retrement	far-advanced	favorable
absent	45	male	smoking	no consumption	64	97	10.68	32.6	PTB alone	retrement	moderate-advanced	unfavorable
absent	53	female	no smoking	no consumption	30	128	9.22	26.7	PTB alone	initial treatment	minimal	favorable
absent	30	male	no smoking	consumption	84	106	7.42	25.8	PTB alone	retrement	far-advanced	favorable
absent	60	female	smoking	no consumption	68	115	4.1	29.8	PTB+EPTB	initial treatment	minimal	favorable
absent	49	female	smoking	consumption	93	130	7.33	22.8	PTB alone	retrement	far-advanced	unfavorable
absent	39	female	smoking	no consumption	48	137	7.43	25.8	PTB alone	retrement	minimal	favorable
absent	45	female	no smoking	consumption	17	140	8.37	22	PTB alone	retrement	far-advanced	unfavorable
absent	31	female	smoking	consumption	36	148	8.38	25	PTB alone	initial treatment	far-advanced	favorable
absent	56	male	smoking	no consumption	55	110	8.5	23	PTB+EPTB	retrement	moderate-advanced	favorable
absent	45	female	no smoking	no consumption	65	108	5.3	25	PTB alone	retrement	moderate-advanced	favorable
absent	40	male	no smoking	consumption	50	145	6.7	26.9	PTB alone	retrement	moderate-advanced	unfavorable
weak	76	male	smoking	no consumption	28	98	4.85	19.2	PTB+EPTB	retrement	minimal	favorable
weak	65	male	smoking	consumption	31	105	13.11	26	PTB alone	retrement	far-advanced	unfavorable
weak	36	female	smoking	no consumption	43	144	7.79	26.7	PTB alone	initial treatment	moderate-advanced	favorable
weak	35	female	no smoking	consumption	48	113	4.99	29	PTB+EPTB	initial treatment	moderate-advanced	favorable
weak	63	male	smoking	no consumption	33	151	8.81	25.3	PTB alone	initial treatment	far-advanced	unfavorable
weak	70	female	smoking	consumption	75	131	10.93	23.1	PTB alone	initial treatment	minimal	favorable
weak	48	male	no smoking	consumption	47	109	7.47	28.2	PTB+EPTB	retrement	moderate-advanced	favorable
weak	58	female	no smoking	no consumption	40	135	5.73	26.8	PTB alone	retrement	moderate-advanced	favorable
weak	44	female	no smoking	consumption	90	141	10.88	22.2	PTB alone	retrement	moderate-advanced	favorable
weak	69	male	smoking	no consumption	41	168	3.54	19.2	PTB alone	retrement	far-advanced	unfavorable
weak	23	male	smoking	no consumption	47	157	7.25	23.6	PTB alone	initial treatment	moderate-advanced	favorable
weak	63	female	no smoking	consumption	53	132	9.55	28.4	PTB alone	retrement	moderate-advanced	favorable
weak	47	female	no smoking	consumption	72	137	13.84	25.5	PTB alone	retrement	far-advanced	favorable
weak	13	male	smoking	consumption	86	101	9.83	25.8	PTB alone	retrement	minimal	favorable
weak	20	male	no smoking	no consumption	37	158	10.56	27.7	PTB alone	retrement	far-advanced	unfavorable
weak	29	female	smoking	no consumption	26	108	7.45	23.8	PTB+EPTB	initial treatment	far-advanced	favorable
weak	27	male	no smoking	consumption	10	129	3.18	24.1	PTB alone	initial treatment	minimal	favorable
weak	17	male	smoking	consumption	81	162	6.46	17.7	PTB+EPTB	retrement	far-advanced	favorable
weak	42	female	no smoking	no consumption	13	135	6.79	23.8	PTB alone	initial treatment	far-advanced	favorable
weak	58	female	smoking	consumption	33	145	8.25	23.7	EPTB alone	retrement	moderate-advanced	unfavorable
weak	28	male	no smoking	consumption	17	98	7.2	19.5	EPTB alone	initial treatment	minimal	favorable
weak	50	male	smoking	no consumption	83	125	8.56	26.4	PTB alone	retrement	moderate-advanced	favorable
weak	31	male	no smoking	consumption	53	135	7.57	22.4	PTB alone	retrement	minimal	favorable
weak	25	female	smoking	consumption	37	148	7.13	23.3	PTB alone	initial treatment	moderate-advanced	favorable
weak	50	female	no smoking	consumption	80	128	9.05	22.9	PTB+EPTB	retrement	moderate-advanced	unfavorable
weak	42	male	no smoking	no consumption	47	138	4.34	26.8	PTB+EPTB	initial treatment	far-advanced	unfavorable
weak	44	female	smoking	consumption	53	154	8.11	32.8	PTB+EPTB	retrement	moderate-advanced	favorable
weak	33	male	smoking	no consumption	48	135	5.9	20.1	PTB alone	retrement	far-advanced	favorable
weak	25	male	smoking	no consumption	49	145	4.7	27.8	PTB alone	retrement	far-advanced	unfavorable
weak	24	male	no smoking	consumption	52	158	6.08	24.3	PTB alone	initial treatment	minimal	favorable
weak	24	female	smoking	consumption	47	134	13.96	22.2	PTB+EPTB	retrement	far-advanced	favorable
weak	27	female	smoking	no consumption	69	145	8.17	23.6	PTB alone	retrement	far-advanced	favorable
weak	16	male	no smoking	consumption	84	118	8.9	39.5	PTB+EPTB	initial treatment	moderate-advanced	favorable
weak	71	male	smoking	no consumption	29	118	7.11	24.3	PTB alone	retrement	far-advanced	favorable
weak	66	female	smoking	consumption	53	107	9.39	24.5	PTB alone	initial treatment	far-advanced	unfavorable
weak	22	male	smoking	consumption	46	158	10.18	19.9	PTB alone	retrement	minimal	favorable
weak	50	male	no smoking	consumption	64	104	7.11	25.7	PTB+EPTB	initial treatment	far-advanced	unfavorable
weak	70	male	smoking	consumption	42	135	13.03	23.4	PTB alone	retrement	far-advanced	unfavorable
weak	75	male	no smoking	no consumption	32	125	5.09	25.3	PTB alone	retrement	minimal	favorable
weak	45	female	no smoking	no consumption	28	137	8.37	21.9	PTB+EPTB	initial treatment	moderate-advanced	unfavorable
weak	40	male	smoking	no consumption	58	135	8.9	25.7	PTB alone	initial treatment	moderate-advanced	favorable
weak	51	male	no smoking	consumption	48	143	7.91	22.5	PTB+EPTB	retrement	moderate-advanced	favorable
weak	56	female	no smoking	no consumption	66	120	9.28	25.3	PTB alone	retrement	minimal	favorable
moderate	35	male	no smoking	consumption	18	101	7.81	25.5	PTB+EPTB	retrement	far-advanced	unfavorable
moderate	58	male	smoking	consumption	21	96	4.34	24.8	PTB alone	initial treatment	moderate-advanced	favorable
moderate	47	female	no smoking	consumption	36	136	9.54	18.3	PTB alone	initial treatment	moderate-advanced	favorable
moderate	52	male	smoking	no consumption	87	132	7.06	26	PTB alone	retrement	far-advanced	unfavorable
moderate	36	male	no smoking	no consumption	36	116	6.63	27.5	PTB alone	retrement	minimal	favorable
moderate	47	male	no smoking	consumption	44	149	8.65	23.4	PTB+EPTB	initial treatment	moderate-advanced	favorable
moderate	24	male	no smoking	consumption	32	139	5.85	25	PTB alone	initial treatment	minimal	favorable
moderate	41	male	no smoking	no consumption	95	97	13.37	24.1	PTB+EPTB	retrement	minimal	favorable
moderate	22	male	smoking	consumption	61	128	6.84	17.9	PTB alone	initial treatment	far-advanced	unfavorable
moderate	46	male	no smoking	no consumption	46	148	4.62	26.4	PTB alone	initial treatment	moderate-advanced	favorable
moderate	45	male	smoking	consumption	39	137	4.37	28	PTB alone	initial treatment	minimal	favorable
moderate	25	male	no smoking	consumption	52	87	5.13	22	PTB+EPTB	initial treatment	minimal	favorable
moderate	45	female	smoking	no consumption	14	129	4.42	18.5	PTB alone	initial treatment	far-advanced	favorable
moderate	48	male	no smoking	no consumption	46	138	11.19	28.4	PTB alone	retrement	minimal	favorable
moderate	48	male	no smoking	consumption	29	149	9.01	23.5	PTB alone	retrement	moderate-advanced	favorable
moderate	18	male	smoking	consumption	52	119	7.14	22.3	PTB+EPTB	initial treatment	moderate-advanced	favorable
moderate	36	female	no smoking	no consumption	56	150	6.17	19.2	PTB alone	retrement	moderate-advanced	favorable
moderate	31	male	smoking	consumption	82	121.9	8.94	27.4	PTB alone	initial treatment	far-advanced	unfavorable
moderate	56	female	no smoking	no consumption	82	145	6.38	23.8	PTB alone	initial treatment	moderate-advanced	favorable
moderate	42	male	no smoking	no consumption	12	104	8.58	26.3	PTB alone	initial treatment	far-advanced	favorable
moderate	77	male	no smoking	consumption	26	135	4.71	17.9	PTB+EPTB	retrement	moderate-advanced	favorable
moderate	57	male	smoking	no consumption	33	158	6.64	24.8	PTB alone	initial treatment	moderate-advanced	favorable
moderate	76	male	smoking	consumption	52	105	14.85	25.4	PTB alone	retrement	minimal	unfavorable
moderate	43	male	no smoking	no consumption	57	99	6.82	15.6	PTB alone	initial treatment	minimal	favorable
moderate	22	female	smoking	consumption	69	142	10.89	25.7	PTB alone	initial treatment	moderate-advanced	favorable
moderate	41	male	smoking	consumption	72	101	5.56	25.3	PTB+EPTB	retrement	moderate-advanced	favorable
moderate	47	male	no smoking	no consumption	47	134	4.71	27.1	PTB alone	initial treatment	moderate-advanced	favorable
moderate	48	female	no smoking	consumption	16	135	8.22	21.1	PTB+EPTB	retrement	minimal	favorable
moderate	71	male	smoking	no consumption	24	108	11.04	23.7	PTB+EPTB	initial treatment	far-advanced	favorable
moderate	61	male	no smoking	no consumption	22	138	13.28	33.3	PTB alone	initial treatment	minimal	favorable
moderate	68	female	no smoking	consumption	53	125	5.38	22.6	PTB alone	retrement	far-advanced	favorable
moderate	47	female	no smoking	consumption	48	145	10.54	21.6	EPTB alone	initial treatment	minimal	favorable
moderate	36	male	smoking	no consumption	23	129	15.91	25.4	EPTB alone	retrement	minimal	favorable
moderate	41	male	no smoking	no consumption	18	138	5.61	26.4	PTB alone	initial treatment	moderate-advanced	favorable
moderate	33	male	smoking	consumption	49	98	11.59	30.2	PTB+EPTB	initial treatment	minimal	favorable
moderate	27	female	smoking	no consumption	55	135	5.4	25.5	PTB alone	initial treatment	far-advanced	favorable
moderate	31	male	no smoking	no consumption	44	139	5.3	22.5	PTB alone	initial treatment	moderate-advanced	favorable
moderate	22	male	smoking	no consumption	38	143	9.44	26.4	EPTB alone	initial treatment	minimal	favorable
moderate	45	male	no smoking	consumption	60	108	6.44	29	PTB alone	initial treatment	minimal	favorable
moderate	41	female	smoking	consumption	53	124	12.98	23.6	PTB alone	retrement	moderate-advanced	favorable
moderate	70	female	no smoking	no consumption	82	138	8.88	28.1	PTB alone	retrement	moderate-advanced	favorable
moderate	47	male	smoking	consumption	64	98	11.99	26.3	PTB+EPTB	initial treatment	moderate-advanced	unfavorable
moderate	40	female	smoking	consumption	83	148	10.44	25.5	PTB alone	initial treatment	far-advanced	favorable
moderate	22	male	no smoking	no consumption	38	120	8.07	23.5	PTB+EPTB	retrement	minimal	unfavorable
moderate	55	male	smoking	no consumption	60	125	9.34	27.4	PTB+EPTB	retrement	moderate-advanced	unfavorable
moderate	42	female	no smoking	no consumption	53	138	6.34	25	PTB alone	initial treatment	moderate-advanced	favorable
moderate	31	female	no smoking	consumption	75	127	8.14	26	PTB alone	initial treatment	far-advanced	favorable
strong	63	male	no smoking	no consumption	81	107	14.98	27.4	PTB alone	initial treatment	moderate-advanced	favorable
strong	51	male	no smoking	consumption	55	171	6.91	19.2	PTB alone	initial treatment	minimal	favorable
strong	34	female	no smoking	no consumption	87	146	8.69	26	PTB alone	retrement	minimal	favorable
strong	71	male	no smoking	consumption	31	115	5.49	29	EPTB alone	initial treatment	moderate-advanced	favorable
strong	44	female	smoking	consumption	67	156	8.49	23.5	EPTB alone	initial treatment	moderate-advanced	favorable
strong	25	male	smoking	no consumption	44	126	6.56	25	PTB alone	initial treatment	minimal	favorable
strong	58	male	smoking	no consumption	15	122	6.41	17.3	PTB alone	initial treatment	minimal	favorable
strong	60	female	no smoking	consumption	29	125	8.23	25.6	PTB alone	initial treatment	far-advanced	favorable
strong	78	male	no smoking	no consumption	34	159	7.6	27.1	PTB alone	initial treatment	moderate-advanced	favorable
strong	75	male	no smoking	no consumption	49	116	3.68	18.8	PTB alone	initial treatment	moderate-advanced	favorable
strong	73	female	smoking	consumption	35	142	6.15	26.3	PTB alone	initial treatment	minimal	favorable
strong	47	female	no smoking	consumption	28	136	5.67	31.5	PTB alone	initial treatment	moderate-advanced	favorable
strong	52	male	smoking	no consumption	30	149	12.5	24.8	PTB alone	initial treatment	moderate-advanced	favorable
strong	38	female	no smoking	no consumption	34	73	6.94	27.1	PTB alone	initial treatment	far-advanced	favorable
strong	38	male	no smoking	no consumption	28	136	8.99	30.3	PTB alone	initial treatment	moderate-advanced	favorable
strong	63	male	smoking	consumption	72	146	8.41	22.9	PTB alone	retrement	moderate-advanced	favorable
strong	36	male	smoking	no consumption	22	119	7.32	26.3	PTB alone	initial treatment	moderate-advanced	favorable
strong	71	male	smoking	no consumption	12	143	7.2	17.4	PTB+EPTB	initial treatment	moderate-advanced	favorable
strong	47	female	smoking	consumption	79	139	10.01	23.9	PTB alone	retrement	moderate-advanced	favorable
strong	53	male	no smoking	no consumption	26	120	11.59	19.5	PTB alone	initial treatment	far-advanced	favorable
strong	33	female	no smoking	consumption	81	110	6.83	27.9	PTB alone	initial treatment	minimal	favorable
strong	46	female	smoking	no consumption	65	165	4.6	25.6	PTB alone	initial treatment	minimal	favorable
strong	35	female	smoking	consumption	20	135	13	16.6	PTB+EPTB	retrement	far-advanced	favorable
strong	65	female	no smoking	no consumption	37	108	5.59	27.4	PTB alone	initial treatment	minimal	favorable
strong	26	female	no smoking	no consumption	15	158	6.99	22.7	PTB alone	initial treatment	minimal	favorable
strong	23	female	no smoking	no consumption	37	120	7.9	27.8	PTB alone	initial treatment	minimal	favorable
strong	35	male	smoking	consumption	41	130	8.56	28.3	PTB+EPTB	retrement	minimal	unfavorable
strong	22	male	no smoking	no consumption	69	97	15.34	24.8	PTB+EPTB	retrement	moderate-advanced	favorable
strong	49	male	smoking	consumption	54	125	5.34	25.8	PTB+EPTB	retrement	minimal	favorable
strong	44	male	no smoking	no consumption	84	139	4.7	23.2	PTB alone	initial treatment	moderate-advanced	favorable
strong	36	female	smoking	consumption	33	143	7.46	27.6	PTB alone	retrement	moderate-advanced	favorable
strong	86	male	no smoking	no consumption	37	119	13.55	29	PTB+EPTB	initial treatment	minimal	favorable
strong	40	male	no smoking	no consumption	47	94	11.41	35.5	PTB+EPTB	retrement	far-advanced	favorable
strong	23	male	no smoking	consumption	16	105	8.6	27.4	PTB alone	initial treatment	far-advanced	favorable
strong	32	male	no smoking	consumption	38	167	7.19	23	PTB+EPTB	initial treatment	minimal	favorable
strong	63	male	smoking	no consumption	53	145	6.34	25.9	PTB alone	initial treatment	minimal	favorable
strong	40	male	no smoking	consumption	26	104	4.38	28.9	PTB+EPTB	initial treatment	minimal	favorable
strong	39	male	no smoking	consumption	49	129	5.8	26.4	PTB alone	initial treatment	moderate-advanced	favorable
strong	42	male	no smoking	no consumption	50	135	8.36	28	PTB alone	initial treatment	minimal	favorable
strong	40	female	no smoking	no consumption	84	119	7.85	22.8	PTB alone	initial treatment	moderate-advanced	favorable
strong	65	male	no smoking	consumption	48	101	4.8	24.1	PTB+EPTB	initial treatment	moderate-advanced	unfavorable
strong	42	female	smoking	no consumption	64	134	6.66	27.2	PTB alone	initial treatment	minimal	favorable
strong	21	female	no smoking	consumption	93	145	4.91	25.2	PTB alone	initial treatment	far-advanced	favorable
strong	60	female	no smoking	consumption	20	118	7.88	26.3	PTB alone	retrement	minimal	favorable
strong	65	male	no smoking	no consumption	26	134	11.63	25.4	PTB alone	retrement	minimal	favorable
strong	50	female	no smoking	no consumption	99	129	3.96	23.5	PTB alone	initial treatment	minimal	favorable
strong	25	female	smoking	consumption	75	110	6.37	27.6	PTB alone	initial treatment	far-advanced	favorable
strong	45	male	no smoking	no consumption	32	145	6.5	23.4	PTB alone	initial treatment	moderate-advanced	favorable
strong	40	female	no smoking	no consumption	35	151	6.7	25.8	PTB alone	initial treatment	moderate-advanced	favorable
